# Supplementary material for: Attenuation Correction of Long Axial Field-of-View Positron Emission Tomography Using Synthetic Computed Tomography Derived from the Emission Data: Application to Low-Count Studies and Multiple Tracers
Source: Diagnostics (Basel). 2023 Dec 14;13(24):3661. doi: 10.3390/diagnostics13243661 (PMC10742516; doi:10.3390/diagnostics13243661)
Supplement: Supplementary file 1 [file diagnostics-13-03661-s001.zip]

Archive with 1 entries (1 files):
- diagnostics-2714932-supplementary.pdf
